# Supplementary material for: The Association between Prenatal Yoga and the Administration of Ritodrine Hydrochloride during Pregnancy: An Adjunct Study of the Japan Environment and Children’s Study
Source: PLoS One. 2016 Jun 27;11(6):e0158155. doi: 10.1371/journal.pone.0158155 (PMC4922558; doi:10.1371/journal.pone.0158155)
Supplement: S1 Table — (XLSX) [file pone.0158155.s001.xlsx]

## Sheet: S1 Table
S1 Table. Adjusted odd ratios for ritodrine hydrochloride use among women without threatened abortion
		OR		95%CI				P value	P value for trend
	No prenatal yoga (n = 1997)	1 (Ref)
	Prenatal yoga (n = 545)	0.79	(	0.62	to	1.01	)	0.065
	Number of practice weeks
	No prenatal yoga (n = 1997)	1 (Ref)							0.052
	Prenatal yoga ≤13 weeks (n = 282)	0.85	(	0.62	to	1.16	)	0.295
	Prenatal yoga >13 weeks (n = 244)	0.73	(	0.52	to	1.03	)	0.072
	Number of practice sessions
	No prenatal yoga (n = 1997)	1 (Ref)							0.024
	Prenatal yoga ≤17 sessions (n = 267)	0.9	(	0.66	to	1.24	)	0.529
	Prenatal yoga >17 sessions (n = 257)	0.67	(	0.48	to	0.95	)	0.022
	Total practice duration in minutes
	No prenatal yoga (n = 1997)	1 (Ref)							0.01
	Prenatal yoga ≤900 min (n = 258)	1.01	(	0.74	to	1.39	)	0.955
	Prenatal yoga >900 min (n = 259)	0.6	(	0.43	to	0.85	)	0.004
	Start of yoga in gestational weeks and total practice duration in minutes
	No prenatal yoga (n = 1997)	1 (Ref)							0.003
	Prenatal yoga ≤21 weeks and ≤900 min (n = 99)	1.17	(	0.73	to	1.88	)	0.508
	Prenatal yoga ≥22 weeks and ≤900 min (n = 159)	0.92	(	0.62	to	1.37	)	0.669
	Prenatal yoga ≤21 weeks and >900 min (n = 161)	0.77	(	0.51	to	1.15	)	0.201
	Prenatal yoga ≥22 weeks and >900 min (n = 98)	0.39	(	0.22	to	0.69	)	0.001
Adjusted for maternal age at delivery, participation area, parity, marital status, smoking, alcohol consumption, maternal education, pre-pregnancy BMI, employment status, physical activity level before pregnancy, intention to do prenatal yoga at around 15 weeks of gestation, prenatal yoga classes held at the prenatal care hospital, infertility treatment, history of preterm delivery, history of sp…
OR, odds ratio; CI, confidence intervals
