# Supplementary material for: The Association between Prenatal Yoga and the Administration of Ritodrine Hydrochloride during Pregnancy: An Adjunct Study of the Japan Environment and Children’s Study
Source: PLoS One. 2016 Jun 27;11(6):e0158155. doi: 10.1371/journal.pone.0158155 (PMC4922558; doi:10.1371/journal.pone.0158155)
Supplement: S2 Table — (XLSX) [file pone.0158155.s002.xlsx]

## Sheet: S2Table
S2 Table. Adjusted odd ratios for ritodrine hydrochloride use among women with the exclusion of those who attempted to start prenatal yoga but were stopped by their physician
		OR		95%CI				P value	P value for trend
	No prenatal yoga (n = 2065)	1 (Ref)
	Prenatal yoga (n = 567)	0.86	(	0.67	to	1.09	)	0.213
	Number of practice weeks
	No prenatal yoga (n = 2065)	1 (Ref)							0.113
	Prenatal yoga ≤13 weeks (n = 294)	0.95	(	0.7	to	1.3	)	0.754
	Prenatal yoga >13 weeks (n = 251)	0.75	(	0.53	to	1.05	)	0.093
	Number of practice sessions
	No prenatal yoga (n = 2065)	1 (Ref)							0.058
	Prenatal yoga ≤17 sessions (n = 279)	1.02	(	0.74	to	1.39	)	0.918
	Prenatal yoga >17 sessions (n = 264)	0.69	(	0.49	to	0.97	)	0.031
	Total practice duration in minutes
	No prenatal yoga (n = 2065)	1 (Ref)							0.021
	Prenatal yoga ≤900 weeks (n = 269)	1.16	(	0.85	to	1.58	)	0.353
	Prenatal yoga >900 weeks (n = 267)	0.6	(	0.43	to	0.85	)	0.004
	Start of yoga in gestational weeks and total practice duration in minutes
	No prenatal yoga (n = 2065)	1 (Ref)							0.006
	Prenatal yoga ≤21 weeks and ≤900 min (n = 102)	1.37	(	0.86	to	2.17	)	0.186
	Prenatal yoga ≥22 weeks and ≤900 min (n = 167)	1.05	(	0.71	to	1.54	)	0.819
	Prenatal yoga ≤21 weeks and >900 min (n = 167)	0.77	(	0.52	to	1.16	)	0.214
	Prenatal yoga ≥22 weeks and >900 min (n = 100)	0.37	(	0.21	to	0.67	)	0.001
Adjusted for maternal age at delivery, participation area, parity, marital status, smoking, alcohol consumption, maternal education, pre-pregnancy BMI, employment status, physical activity level before pregnancy, intention to do prenatal yoga at around 15 weeks of gestation, prenatal yoga classes held at the prenatal care hospital, infertility treatment, history of preterm delivery, history of sp…
OR, odds ratio; CI, confidence intervals
