# Supplementary material for: The Association between Prenatal Yoga and the Administration of Ritodrine Hydrochloride during Pregnancy: An Adjunct Study of the Japan Environment and Children’s Study
Source: PLoS One. 2016 Jun 27;11(6):e0158155. doi: 10.1371/journal.pone.0158155 (PMC4922558; doi:10.1371/journal.pone.0158155)
Supplement: S3 Table — (XLSX) [file pone.0158155.s003.xlsx]

## Sheet: S3 Table
S3 Table. Adjusted odd ratios for ritodrine hydrochloride use stratified by practice methods, breathing technique use, meditation use, and total practice duration in minutes
		OR		95%CI				P value	P value for trend
	Practice methods and total practice duration in minutes
	No prenatal yoga (n = 2125)	1 (Ref)							0.003
	Self-study and ≤900 min (n = 108)	1.07	(	0.68	to	1.67	)	0.777
	Instructor and ≤900 min (n = 160)	1.04	(	0.7	to	1.54	)	0.861
	Self-study and >900 min (n = 109)	0.45	(	0.26	to	0.76	)	0.003
	Instructor and >900 min (n = 157)	0.61	(	0.4	to	0.93	)	0.022
	Breathing technique use and total practice duration in minutes
	No prenatal yoga (n = 2125)	1 (Ref)							0.001
	Without breathing techniques and ≤900 min (n = 68)	1.14	(	0.66	to	1.99	)	0.639
	With breathing techniques and ≤900 min (n = 199)	0.99	(	0.69	to	1.42	)	0.959
	Without breathing techniques and >900 min (n = 30)	0.76	(	0.31	to	1.87	)	0.548
	With breathing techniques and >900 min (n = 237)	0.52	(	0.36	to	0.74	)	<0.001
	Meditation use and total practice duration in minutes
	No prenatal yoga (n = 2125)	1 (Ref)							0.002
	Without meditation and ≤900 min (n = 177)	0.99	(	0.68	to	1.43	)	0.95
	With meditation and ≤900 min (n = 90)	1.13	(	0.68	to	1.86	)	0.644
	Without meditation and >900 min (n = 134)	0.47	(	0.29	to	0.77	)	0.002
	With meditation and >900 min (n = 133)	0.61	(	0.39	to	0.96	)	0.032
	Adjusted for maternal age at delivery, participation area, parity, marital status, smoking, alcohol consumption, maternal education, pre-pregnancy BMI, employment status, physical activity level before pregnancy, intention to do prenatal yoga at around 15 weeks of gestation, prenatal yoga classes held at the prenatal care hospital, infertility treatment, history of preterm delivery, history of sp…
	OR, odds ratio; CI, confidence intervals
