# Supplementary material for: The Association between Prenatal Yoga and the Administration of Ritodrine Hydrochloride during Pregnancy: An Adjunct Study of the Japan Environment and Children’s Study
Source: PLoS One. 2016 Jun 27;11(6):e0158155. doi: 10.1371/journal.pone.0158155 (PMC4922558; doi:10.1371/journal.pone.0158155)
Supplement: S4 Table — (XLSX) [file pone.0158155.s004.xlsx]

## Sheet: S4 Table
S4 Table. Practice methods, practice frequency, and the components of prenatal yoga
	Prenatal Yoga Factors	N (%)
	Practice methods (n = 565)
	Instructor	341 (60.4)
	Self-study using DVDs or books	224 (39.6)
	Practice frequency (median [SD])
	Start of yoga in gestational weeks (n = 551)	22.0 (7.1)
	End of yoga in gestational weeks (n = 545)	37.0 (5.9)
	Frequency per week (n = 561)	1.0 (1.7)
	Duration of practice in minutes per session (n = 555)	60.0 (29.9)
	Components of prenatal yoga (n = 565)
	Physical posture	553 (97.9)
	Breathing technique	465 (82.3)
	Meditation	236 (41.8)
SD, Standard Deviation
